# Supplementary material for: Lineage-specific positive selection at the merozoite surface protein 1 (msp1) locus of Plasmodium vivax and related simian malaria parasites
Source: BMC Evol Biol. 2010 Feb 19;10:52. doi: 10.1186/1471-2148-10-52 (PMC2832629; doi:10.1186/1471-2148-10-52)
Supplement: Additional file 1 — Malaria parasite species and isolates used in the present study. Table showing malaria parasite species and isolates as well as accession numbers of sequences obtained in this study and retrieved from the GenBank database. [file 1471-2148-10-52-S1.XLS]

## Sheet: ２３点
Additional table S1. Malaria parasite species and isolates used in the present study
Species	Natural host	Isolate	ATCC #	msp1 (Accession #)	Mt genome (Accession #)
Plasmodium knowlesi	Asian old world monkey	Malayan	30192	AB266184	this study (AB444106)
		Hackeri	30153	this study (AB444049)	this study (AB444107)
		H	30158	this study (AB444050)	this study (AB444108)
Plasmodium inui	Asian old world monkey	Celebes		AB266183	this study (AB444109)
		Leaf monkey #1	30062	this study (AB444051)	this study (AB444110)
		Hawking	30126	this study (AB444052)	this study (AB444111)
		Cinui	30127	this study (AB444053)	this study (AB444112)
		IM (Perak)	30156	this study (AB444054)	AB354572
		IN (N 34)	30162	this study (AB444055)	this study (AB444113)
		IC (Leucophyrus)	30195	this study (AB444056)	this study (AB444114)
		ID (Perlis)	30196	this study (AB444057)	this study (AB444115)
		IK (A. hackeri)	30198	this study (AB444058)	this study (AB444116)
		IF (Leaf Monkey II)	30199	this study (AB444059)	this study (AB444117)
		IB (Taiwan II)	30200	this study (AB444060)	this study (AB444118)
		Mulligan	30122	this study (AB444061)	this study (AB444119)
		Celebes II	30047	this study (AB444062)	this study (AB444120)
Plasmodium cynomolgi	Asian old world monkey	T746		AB266186	this study (AB444121)
		T824		AB266187	this study (AB444122)
		B	30129	AB266188	this study (AB444123)
		Cambodian	30046	AB266189	this study (AB444124)
		Ceylonensis	30144	AB266190	this study (AB444125)
		Gombak	30149	AB266191	this study (AB444126)
		Langur	30072	AB266192	AB434919
		Pt2 (Berok)	30121	AB266195	this study (AB444129)
		Smithsonian	30125	AB266196	this study (AB444130)
		RO	30146	this study (AB444063)	this study (AB444131)
Plasmodium fieldi	Asian old world monkey	N-3	30163	this study (AB444064)	AB354574
		A.b.introlatus (A.b.i.)	30164	this study (AB444065)	this study (AB444132)
		Hackeri	30157	this study (AB444066)	this study (AB444133)
Plasmodium simiovale	Asian old world monkey		30140	AB266185	AB434920
Plasmodium fragile	Asian old world monkey	Hackeri		AB266181	this study (AB444134)
		Nilgiri	30075	this study (AB444067)	this study (AB444135)
Plasmodium hylobati	Gibbon	WAK	30154	AB266182	AB354573
Plasmodium coatneyi	Asian old world monkey			AB266180	AB354575
Plasmodium vivax	Human			AF435593-99, AF435601-20	AY598056
				AF435622-25, 27, 29-32, 34-39	AY598140
				DQ220742	AY791680
Plasmodium gonderi	African old world monkey		30045	this study (AB444069)	AB434918
